# Supplementary material for: Proposal of a diagnostic algorithm for myofascial trigger points based on a multiple correspondence analysis of cross-sectional data
Source: BMC Musculoskelet Disord. 2023 Jan 24;24:62. doi: 10.1186/s12891-023-06129-y (PMC9872335; doi:10.1186/s12891-023-06129-y)
Supplement: Supplementary file 1 — Additional file 1. [file 12891_2023_6129_MOESM1_ESM.xlsx]

## Sheet: data
Pati_ID	Exam_ID	TB_T_l	N_T_l	NTB_T_l	HS_T_l	HSr_T_l	HSTB_T_l	RP_T_l	RPr_T_l	HSoTB_T_l	NoTB_T_l	JS_T_l	LT_T_l	RM_T_l	MW_T_l	PC_T_l	AP_T_l	PS_T_l	FRelPain_T_l	MTrP_T_l	MPS_T_l	TB_T_r	N_T_r	NTB_T_r	HS_T_r	HSr_T_r	HSTB_T_r	RP_T_r	RPr_T_r	HSoTB_T_r	NoTB_T_r	JS_T_r	LT_T_r	RM_T_r	MW_T_r	PC_T_r	AP_T_r	PS_T_r	FRelPain_T_r	MTrP_T_r	MPS_T_r	TB_L_l	N_L_l	NTB_L_l	HS_L_l	HSr_L_l	HSTB_L_l	RP_L_l	RPr_L_l
59	5	0	0	0	0	0	0	0	0	0	0	0	0	0	0	0	0	0	0	0	0	0	0	0	0	0	0	0	0	0	0	0	0	0	0	0	0	0	0	0	0	0	0	0	0	0	0	0	0
42	5	0	0	0	0	0	0	0	0	0	0	0	0	0	0	0	0	0	0	0	0	0	0	0	0	0	0	0	0	0	0	0	0	0	0	0	0	0	0	0	0	0	0	0	0	0	0	0	0
41	5	0	0	0	0	0	0	0	0	0	0	0	0	0	0	0	0	0	0	0	0	0	0	0	0	0	0	0	0	0	0	0	0	0	0	0	0	0	0	0	0	0	0	0	0	0	0	0	0
38	5	0	0	0	0	0	0	0	0	0	0	0	0	0	0	0	0	0	0	0	0	0	0	0	0	0	0	0	0	0	0	0	0	0	0	0	0	0	0	0	0	0	0	0	0	0	0	0	0
31	5	0	0	0	0	0	0	0	0	0	0	0	0	0	0	0	0	0	0	0	0	0	0	0	0	0	0	0	0	0	0	0	0	0	0	0	0	0	0	0	0	0	0	0	0	0	0	0	0
27	5	0	0	0	0	0	0	0	0	0	0	0	0	0	0	0	0	0	0	0	0	0	0	0	0	0	0	0	0	0	0	0	0	0	0	0	0	0	0	0	0	0	0	0	0	0	0	0	0
44	5	0	0	0	0	0	0	0	0	0	0	0	0	0	0	0	0	0	0	0	0	1	0	0	0	0	0	0	0	0	0	0	0	0	0	0	0	0	0	0	0	0	0	0	0	0	0	0	0
57	2	1	0	0	0	0	0	0	0	0	0	0	0	0	0	0	0	0	0	0	0	1	0	0	0	0	0	0	0	0	0	0	0	0	0	0	0	0	0	0	0	0	0	0	0	0	0	0	0
36	2	1	0	0	0	0	0	0	0	0	0	0	0	0	0	0	0	0	0	0	0	1	0	0	0	0	0	0	0	0	0	0	0	0	0	0	0	0	0	0	0	0	0	0	0	0	0	0	0
10	3	0	1	0	1	0	0	0	0	1	1	0	0	1	1	1	0	0	0	1	0	0	0	0	0	0	0	0	0	0	0	0	0	0	0	0	0	0	0	0	0	0	0	0	0	0	0	0	0
12	1	1	1	1	1	0	0	0	0	1	0	0	0	0	0	1	0	1	1	0	0	0	0	0	0	0	0	0	0	0	0	0	0	0	0	0	0	0	0	0	0	0	0	0	0	0	0	0	0
45	1	1	1	1	0	0	0	0	0	0	0	0	0	0	0	0	0	0	0	0	0	0	0	0	0	0	0	0	0	0	0	0	0	0	0	0	0	0	0	0	0	0	0	0	0	0	0	0	0
51	5	1	0	0	1	0	1	0	0	0	0	0	0	0	0	0	0	0	0	1	0	0	0	0	0	0	0	0	0	0	0	0	0	0	0	0	0	0	0	0	0	0	0	0	0	0	0	0	0
43	5	1	0	0	1	1	1	0	0	0	0	1	0	0	0	0	0	1	1	1	1	1	0	0	0	0	0	0	0	0	0	0	0	0	0	0	0	0	0	0	0	0	0	0	0	0	0	0	0
33	5	1	0	0	1	0	1	0	0	0	0	0	0	0	0	0	0	0	0	0	0	1	0	0	0	0	0	0	0	0	0	0	0	0	0	0	0	0	0	0	0	0	0	0	0	0	0	0	0
18	5	1	0	0	1	0	1	0	0	0	0	0	0	0	0	0	0	0	0	0	0	1	0	0	0	0	0	0	0	0	0	0	0	0	0	0	0	0	0	0	0	0	0	0	0	0	0	0	0
17	1	1	0	0	1	1	1	1	1	0	0	0	0	0	0	1	0	1	1	1	1	0	0	0	0	0	0	0	0	0	0	0	0	0	0	0	0	0	0	0	0	0	0	0	0	0	0	0	0
39	5	1	0	0	1	1	1	1	1	0	0	0	0	0	0	0	0	0	1	1	0	1	0	0	0	0	0	0	0	0	0	0	0	0	0	0	0	0	0	0	0	0	0	0	0	0	0	0	0
48	2	1	1	1	1	0	1	1	0	0	0	0	0	0	0	0	0	0	0	1	0	1	0	0	0	0	0	0	0	0	0	0	0	0	0	0	0	0	0	0	0	0	0	0	0	0	0	0	0
5	3	1	1	1	1	0	1	0	0	0	0	1	0	1	0	1	0	0	0	1	0	0	0	0	0	0	0	0	0	0	0	0	0	0	0	0	0	0	0	0	0	0	0	0	0	0	0	0	0
50	1	0	0	0	0	0	0	0	0	0	0	0	0	0	0	0	0	0	0	0	0	0	0	0	0	0	0	0	0	0	0	0	0	0	0	0	0	0	0	0	0	1	1	1	1	0	1	1	0
11	1	0	0	0	0	0	0	0	0	0	0	0	0	0	0	0	0	0	0	0	0	0	0	0	0	0	0	0	0	0	0	0	0	0	0	0	0	0	0	0	0	1	1	1	1	1	1	1	1
6	3	0	0	0	0	0	0	0	0	0	0	0	0	0	0	0	0	0	0	0	0	0	0	0	0	0	0	0	0	0	0	0	0	0	0	0	0	0	0	0	0	1	1	1	1	1	1	1	0
14	1	0	0	0	0	0	0	0	0	0	0	0	0	0	0	0	0	0	0	0	0	1	0	0	1	0	0	0	0	1	0	0	0	0	0	0	1	0	0	0	0	0	0	0	0	0	0	0	0
16	1	1	1	1	1	0	1	1	0	0	0	0	0	0	0	0	0	0	0	1	1	1	1	1	1	0	0	0	0	1	0	0	0	0	0	0	0	0	0	0	0	0	0	0	0	0	0	0	0
19	5	0	0	0	0	0	0	0	0	0	0	0	0	0	1	0	0	0	0	0	0	0	0	0	1	0	0	0	0	1	0	0	0	0	0	0	0	0	0	0	0	0	0	0	0	0	0	0	0
9	4	0	0	0	0	0	0	0	0	0	0	0	0	0	0	0	0	0	0	0	0	1	0	0	1	1	1	0	0	0	0	0	0	1	0	0	0	0	1	1	0	0	0	0	0	0	0	0	0
54	5	0	0	0	0	0	0	0	0	0	0	0	0	0	0	0	0	0	0	0	0	1	0	0	1	1	1	1	1	0	0	0	0	0	0	0	0	0	0	1	1	0	0	0	0	0	0	0	0
53	5	0	0	0	0	0	0	0	0	0	0	0	0	0	0	0	0	0	0	0	0	1	0	0	1	1	1	1	1	0	0	0	0	0	0	0	0	0	1	1	1	0	0	0	0	0	0	0	0
23	1	0	0	0	0	0	0	0	0	0	0	0	0	0	0	0	0	0	0	0	0	1	1	1	1	1	1	0	0	0	0	0	0	0	0	0	0	0	0	0	0	0	0	0	0	0	0	0	0
26	2	1	0	0	0	0	0	0	0	0	0	0	0	0	0	0	0	0	0	0	0	1	1	1	1	1	1	1	1	0	0	0	0	0	0	0	0	0	1	1	1	0	0	0	0	0	0	0	0
55	1	1	1	1	0	0	0	1	1	0	0	0	0	0	0	0	0	1	0	0	0	1	1	1	1	0	1	0	0	0	0	0	0	0	0	0	0	1	0	0	0	0	0	0	0	0	0	0	0
34	5	1	0	0	1	1	1	0	0	0	0	0	0	0	0	0	0	0	1	0	0	1	0	0	1	1	1	0	0	0	0	1	0	0	0	0	0	0	1	0	0	0	0	0	0	0	0	0	0
47	2	1	0	0	1	0	1	0	0	0	0	0	0	0	0	0	0	0	0	1	0	1	1	1	1	1	1	1	1	0	0	1	0	1	0	0	0	0	1	1	1	0	0	0	0	0	0	0	0
30	2	1	1	1	1	1	1	1	0	0	0	0	0	0	0	1	0	0	1	1	1	1	0	0	1	1	1	1	0	0	0	0	0	0	0	0	0	0	1	1	1	0	0	0	0	0	0	0	0
25	2	1	1	1	1	1	1	1	1	0	0	0	0	0	0	0	0	0	1	1	1	1	0	0	1	0	1	1	0	0	0	0	0	0	0	0	0	0	0	1	0	0	0	0	0	0	0	0	0
46	1	1	1	1	1	1	1	1	1	0	0	0	0	0	0	0	0	0	1	1	1	1	1	1	1	1	1	1	1	0	0	0	0	0	0	0	0	0	1	1	1	0	0	0	0	0	0	0	0
28	5	1	1	1	1	1	1	1	1	0	0	0	0	0	0	0	0	1	1	1	1	1	1	1	1	1	1	1	1	0	0	0	0	0	0	0	0	1	1	1	1	0	0	0	0	0	0	0	0
1	1	1	1	1	1	1	1	1	0	0	0	1	0	0	0	0	0	0	1	1	1	1	1	1	1	1	1	1	0	0	0	1	0	0	0	0	0	0	1	1	1	0	0	0	0	0	0	0	0
58	2	1	1	1	1	1	1	1	1	0	0	0	0	0	0	0	0	0	1	1	1	1	1	1	1	1	1	1	1	0	0	0	0	0	0	0	0	0	1	1	1	0	0	0	0	0	0	0	0
49	1	0	0	0	0	0	0	0	0	0	0	0	0	0	0	0	0	0	0	0	0	1	1	1	1	0	1	0	0	0	0	0	0	0	0	0	0	0	1	1	0	1	1	1	1	0	1	0	0
24	1	0	0	0	0	0	0	0	0	0	0	0	0	0	0	0	0	0	0	0	0	1	1	1	1	1	1	1	0	0	0	0	0	0	0	0	0	1	1	1	1	1	1	1	1	1	1	0	0
61	1	1	1	1	1	1	1	0	0	0	0	0	0	0	0	0	0	0	1	1	1	1	1	1	0	0	0	0	0	0	0	0	0	0	0	0	0	0	1	1	1	1	1	1	1	1	1	0	0
56	1	1	0	0	1	1	1	0	0	0	0	1	0	0	0	1	0	1	1	1	1	1	0	0	1	1	1	0	0	0	0	1	0	0	0	1	0	1	1	1	1	0	0	0	0	0	0	0	0
32	5	1	0	0	1	1	1	0	0	0	0	0	0	0	0	1	0	1	1	1	1	1	0	0	1	1	1	1	1	0	0	0	0	0	0	1	0	1	1	1	1	0	0	0	0	0	0	0	0
40	5	1	0	0	1	1	1	1	0	0	0	0	0	0	0	1	0	1	1	1	1	1	0	0	1	1	1	1	0	0	0	0	0	0	0	1	0	1	1	1	1	0	0	0	0	0	0	0	0
15	1	1	1	1	1	1	1	1	1	0	0	1	0	1	1	1	0	1	1	1	1	1	1	1	1	1	1	1	1	0	0	1	0	1	1	1	0	1	1	1	1	0	0	0	0	0	0	0	0
37	2	1	1	1	1	1	1	1	1	0	0	0	1	1	0	0	0	0	1	1	1	1	1	1	1	1	1	1	1	0	0	1	0	1	0	1	0	0	1	1	1	1	0	0	1	1	1	1	1
4	3	1	0	0	1	0	0	0	0	1	0	0	0	1	0	0	1	0	0	0	0	0	0	0	0	0	0	0	0	0	0	0	0	0	0	0	0	0	0	0	0	0	0	0	0	0	0	0	0
60	5	0	0	0	1	1	0	0	0	1	0	0	0	0	0	1	0	0	1	0	0	0	0	0	1	1	0	0	0	1	0	0	0	0	0	1	0	0	1	0	0	0	0	0	1	1	0	0	0
20	2	0	0	0	0	0	0	0	0	0	0	0	0	0	0	0	0	0	0	0	0	1	0	0	1	1	1	0	0	0	0	0	0	0	0	0	0	0	0	0	0	0	0	0	0	0	0	0	0
13	5	0	0	0	0	0	0	0	0	0	0	0	0	0	0	0	0	0	0	0	0	0	0	0	0	0	0	0	0	0	0	0	0	0	0	0	0	0	0	0	0	0	0	0	0	0	0	0	0
21	2	1	1	1	1	0	1	0	0	0	0	0	0	0	0	0	0	1	1	0	0	0	0	0	0	0	0	0	0	0	0	0	0	0	0	0	0	0	0	0	0	0	0	0	0	0	0	0	0
8	4	1	0	0	1	1	1	0	0	0	0	1	0	1	1	1	0	0	0	1	1	0	0	0	0	0	0	0	0	0	0	0	0	0	0	0	0	0	0	0	0	0	0	0	0	0	0	0	0
2	2	1	1	0	0	0	0	0	0	0	1	0	0	0	0	0	0	1	1	1	1	1	1	1	1	1	1	1	1	0	0	0	0	0	0	0	0	1	1	1	1	1	0	0	1	1	1	1	1
29	2	1	1	1	1	1	1	1	1	0	0	0	0	0	0	1	0	1	1	1	1	1	1	1	1	1	1	1	1	0	0	0	0	0	0	1	0	1	1	1	1	1	1	1	1	1	1	1	1
52	5	1	0	0	1	1	1	1	1	0	0	1	0	1	0	1	1	1	1	1	1	1	0	0	1	1	1	1	1	0	0	0	0	1	0	1	1	1	1	1	1	1	0	0	0	0	0	0	0
22	1	0	0	0	0	0	0	0	0	0	0	0	0	0	0	0	0	0	0	0	0	1	0	0	0	0	0	0	0	0	0	0	0	0	0	0	0	0	0	0	0	1	1	1	1	1	1	1	1
3	3	1	1	1	1	1	1	0	0	0	0	0	0	1	0	0	0	1	1	1	1	1	0	0	1	1	1	0	0	0	0	0	0	0	0	0	0	0	1	0	1	0	0	0	0	0	0	0	0
35	5	1	0	0	1	1	1	1	1	0	0	0	0	1	1	0	0	1	1	1	1	1	0	0	1	1	1	1	1	0	0	0	0	1	1	0	0	1	1	1	1	0	0	0	0	0	0	0	0
7	3	1	1	1	1	1	1	1	1	0	0	0	0	1	1	1	0	0	1	1	1	1	1	1	1	1	1	1	1	0	0	0	0	1	0	1	0	0	1	1	1	0	0	0	0	0	0	0	0
[truncated: 38 more columns]

## Sheet: variable_list
Variable	Description
Pati_ID	Patient ID
Exam_ID	Examiner ID
TB_T_l	taut band in musculus trapB4:C43ezius left
N_T_l	nodule in musculus trapezius left
NTB_T_l	nodule within a taut band in musculus trapezius left
HS_T_l	hypersensitve spot in musculus trapezius left
HSr_T_l	recognizable pressure pain at hypersensitive spot in musculus trapezius left
HSTB_T_l	hypersensitve spot within a taut band in musculus trapezius left
RP_T_l	referred pain in musculus trapezius left
RPr_T_l	recognizaable referred pain in musculus trapezius left
HSoTB_T_l	hypersensitve spot outside of a taut band in musculus trapezius left
NoTB_T_l	nodule outside of a taut band in musculus trapezius left
JS_T_l	jump sign in musculus trapezius left
LT_T_l	local twitch response in musculus trapezius left
RM_T_l	restricted range of moteion in musculus trapezius left
MW_T_l	muscular weakness in musculus trapezius left
PC_T_l	pain during contraction in musculus trapezius left
AP_T_l	autonomic phenomena in musculus trapezius left
PS_T_l	pain exacerbation during emotional stress in musculus trapezius left
FRelPain_T_l	finding in musculus trapezius left relevant for pain condition
MTrP_T_l	finding in musculus trapezius left sufficient for diagnosis of a myofascial trigger point
MPS_T_l	finding in musculus trapezius left sufficient for diagnosis of a myofascial pain syndrome
TB_T_r	taut band in musculus trapezius right
N_T_r	nodule in musculus trapezius right
NTB_T_r	nodule within a taut band in musculus trapezius right
HS_T_r	hypersensitve spot in musculus trapezius right
HSr_T_r	recognizable pressure pain at hypersensitive spot in musculus trapezius right
HSTB_T_r	hypersensitve spot within a taut band in musculus trapezius right
RP_T_r	referred pain in musculus trapezius right
RPr_T_r	recognizaable referred pain in musculus trapezius right
HSoTB_T_r	hypersensitve spot outside of a taut band in musculus trapezius right
NoTB_T_r	nodule outside of a taut band in musculus trapezius right
JS_T_r	jump sign in musculus trapezius right
LT_T_r	local twitch response in musculus trapezius right
RM_T_r	restricted range of moteion in musculus trapezius right
MW_T_r	muscular weakness in musculus trapezius right
PC_T_r	pain during contraction in musculus trapezius right
AP_T_r	autonomic phenomena in musculus trapezius right
PS_T_r	pain exacerbation during emotional stress in musculus trapezius right
FRelPain_T_r	finding in musculus trapezius right relevant for pain condition
MTrP_T_r	finding in musculus trapezius right sufficient for diagnosis of a myofascial trigger point
MPS_T_r	finding in musculus trapezius right sufficient for diagnosis of a myofascial pain syndrome
TB_L_l	taut band in musculus trapB4:C43ezius left
N_L_l	nodule in musculus levator scapulae left
NTB_L_l	nodule within a taut band in musculus levator scapulae left
HS_L_l	hypersensitve spot in musculus levator scapulae left
HSr_L_l	recognizable pressure pain at hypersensitive spot in musculus levator scapulae left
HSTB_L_l	hypersensitve spot within a taut band in musculus levator scapulae left
RP_L_l	referred pain in musculus levator scapulae left
RPr_L_l	recognizaable referred pain in musculus levator scapulae left
HSoTB_L_l	hypersensitve spot outside of a taut band in musculus levator scapulae left
NoTB_L_l	nodule outside of a taut band in musculus levator scapulae left
JS_L_l	jump sign in musculus levator scapulae left
LT_L_l	local twitch response in musculus levator scapulae left
RM_L_l	restricted range of moteion in musculus levator scapulae left
MW_L_l	muscular weakness in musculus levator scapulae left
PC_L_l	pain during contraction in musculus levator scapulae left
AP_L_l	autonomic phenomena in musculus levator scapulae left
PS_L_l	pain exacerbation during emotional stress in musculus levator scapulae left
FRelPain_L_l	finding in musculus levator scapulae left relevant for pain condition
MTrP_L_l	finding in musculus levator scapulae left sufficient for diagnosis of a myofascial trigger point
MPS_L_l	finding in musculus levator scapulae left sufficient for diagnosis of a myofascial pain syndrome
TB_L_r	taut band in musculus levator scapulae right
N_L_r	nodule in musculus levator scapulae right
NTB_L_r	nodule within a taut band in musculus levator scapulae right
HS_L_r	hypersensitve spot in musculus levator scapulae right
HSr_L_r	recognizable pressure pain at hypersensitive spot in musculus levator scapulae right
HSTB_L_r	hypersensitve spot within a taut band in musculus levator scapulae right
RP_L_r	referred pain in musculus levator scapulae right
RPr_L_r	recognizaable referred pain in musculus levator scapulae right
HSoTB_L_r	hypersensitve spot outside of a taut band in musculus levator scapulae right
NoTB_L_r	nodule outside of a taut band in musculus levator scapulae right
JS_L_r	jump sign in musculus levator scapulae right
LT_L_r	local twitch response in musculus levator scapulae right
RM_L_r	restricted range of moteion in musculus levator scapulae right
MW_L_r	muscular weakness in musculus levator scapulae right
PC_L_r	pain during contraction in musculus levator scapulae right
AP_L_r	autonomic phenomena in musculus levator scapulae right
PS_L_r	pain exacerbation during emotional stress in musculus levator scapulae right
FRelPain_L_r	finding in musculus levator scapulae right relevant for pain condition
MTrP_L_r	finding in musculus levator scapulae right sufficient for diagnosis of a myofascial trigger point
MPS_L_r	finding in musculus levator scapulae right sufficient for diagnosis of a myofascial pain syndrome
AGE	age in years
FEMALE	gender = female
KG	body weight in kilogram
CM	body height in centimeter
BMI	body mass index
MPSS	mainz pain staging systen
